# Supplementary material for: Obesity and Metabolic Traits after High-Fat Diet in Iberian Pigs with Low Birth Weight of Placental Origin
Source: Biology (Basel). 2022 Oct 19;11(10):1533. doi: 10.3390/biology11101533 (PMC9598994; doi:10.3390/biology11101533)
Supplement: Supplementary file 1 [file biology-11-01533-s001.zip]

Archive with 1 entries (1 files):
- biology-1843348-supplementary.xlsx
