# Supplementary material for: Obesity and Metabolic Traits after High-Fat Diet in Iberian Pigs with Low Birth Weight of Placental Origin
Source: Biology (Basel). 2022 Oct 19;11(10):1533. doi: 10.3390/biology11101533 (PMC9598994; doi:10.3390/biology11101533)
Supplement: Supplementary file 1 [file biology-11-01533-s001.zip › biology-1843348-supplementary.xlsx]

## Sheet: ST1
Supplementary Table 1. Ingredient composition and nutritional analysis (g/kg, dry-matter basis) of experimental diets of pigs
	MD	FD
Ingredient
Barley	265.5	299.0
Wheat	300.1	192.5
Wheat bran	245.5	300.0
Cookie Flour	100.0	25.0
Beet pulp	50.0	50.0
Pork lard	0	102.0
Soybean oil	7.0	0
Salt	5.0	5.0
Phosfate Monocalcium	2.5	2.5
Calcium carbonate	16.5	16.5
L-Lysine (500g/kg)	4.2	3.9
L-Threonine	0.7	0.6
Mineral and vitamin Premix	3.0	3.0
Nutritional values
Dry Matter (DM)	910.71	910.31
ME (Kcal/kg)	3080.5	3360.9
Crude protein	122.8	123.4
Crude fat	28.3	62.8

## Sheet: ST2
Supplementary Table 2. Mean values (± S.E.M.) of average daily weight gain (ADWG; kg/day), body weight (kg) and back-fat depth (cm) in female (F) and male (M) pigs with normal birth-weight (NBW) or low birth weight (LBW) and fed with maintenance diet (MD) or fattening diet (FD).
SEX	BIRTH-WEIGHT	DIET	AGE (DAYS)	ADWG	S.E.M.	BODY-WEIGHT	S.E.M.	BACKFAT DEPTH	S.E.M.
F	LBW	MD	115	0.300453	0.00985376	32.7	1.06771	1.116	0.0718053
F	LBW	MD	140	0.264	0.0611228	39.3	1.55403	1.032	0.048
F	LBW	MD	195	0.284211	0.0160792	55.5	1.1726	1.26	0.0476445
F	LBW	MD	250	0.440385	0.0491609	78.4	2.05183	1.618	0.117363
F	LBW	MD	345	0.288776	0.0353332	106.7	5.2024	2.826	0.238906
F	LBW	MD	385	0.1025	0.0121192	110.8	5.071	2.97	0.174442
F	LBW	FD	115	0.29555	0.0165236	33.5	1.42595	1.29333	0.219114
F	LBW	FD	140	0.21	0.0520897	38.75	2.17849	1.11833	0.153306
F	LBW	FD	195	0.491228	0.0240762	66.75	3.13781	2.22167	0.372186
F	LBW	FD	250	0.714744	0.0506775	103.917	4.8587	3.60333	0.504022
F	LBW	FD	345	0.581633	0.0208706	160.917	5.46263	5.69667	0.510919
F	LBW	FD	385	0.220833	0.0477261	169.75	4.57666	7.425	0.574565
F	NBW	MD	115	0.332775	0.0133342	39.4167	1.95541	1.35	0.0437417
F	NBW	MD	140	0.223333	0.0344158	45	1.77482	1.26167	0.0704943
F	NBW	MD	195	0.328947	0.0234009	63.75	2.90617	1.63667	0.0671152
F	NBW	MD	250	0.509615	0.0539377	90.25	4.84553	2.06	0.104563
F	NBW	MD	345	0.307143	0.0115408	119.7	5.37277	3.198	0.0824318
F	NBW	MD	385	0.145	0.0232737	125.5	4.85841	3.178	0.162003
F	NBW	FD	115	0.347735	0.0120391	39.8571	2.02871	1.40571	0.100968
F	NBW	FD	140	0.2	0.0308607	43.4286	1.82714	1.16857	0.0682931
F	NBW	FD	195	0.548872	0.0336406	76.1429	1.03345	2.20143	0.157048
F	NBW	FD	250	0.711538	0.030334	113.143	1.37024	3.35429	0.224466
F	NBW	FD	345	0.538265	0.0316808	165.167	3.43234	5.33286	0.165381
F	NBW	FD	385	0.3625	0.0584013	179.214	5.00578	7.31143	0.350214
M	LBW	MD	115	0.30117	0.0126812	34.5	1.66583	1.404	0.143199
M	LBW	MD	140	0.172	0.0241661	38.8	1.46287	1.282	0.162216
M	LBW	MD	195	0.319298	0.0441743	57	3.42053	1.782	0.104374
M	LBW	MD	250	0.453846	0.0383894	80.6	4.71275	2.26	0.145808
M	LBW	MD	345	0.267347	0.0384384	106.8	6.59848	3.004	0.19382
M	LBW	MD	385	0.15625	0.0404403	111.7	7.42395	2.9174	0.295785
M	LBW	FD	115	0.300944	0.0221501	35.1667	3.04594	1.23667	0.0857775
M	LBW	FD	140	0.206667	0.0469515	40.3333	3.74091	1.01667	0.112566
M	LBW	FD	195	0.608187	0.0146199	75	3.79254	2.79667	0.191044
M	LBW	FD	250	0.684295	0.0169145	110.583	3.68424	4.265	0.26779
M	LBW	FD	345	0.47534	0.0420605	157.167	4.43221	6.45667	0.199276
M	LBW	FD	385	0.125	0.0429389	162.167	5.24828	7.05833	0.605912
M	NBW	MD	115	0.368881	0.0230189	44.3333	3.3483	1.705	0.129608
M	NBW	MD	140	0.166667	0.024037	48.5	2.88386	1.38167	0.159048
M	NBW	MD	195	0.333333	0.0249139	67.5	3.91578	1.935	0.184874
M	NBW	MD	250	0.489423	0.0388403	92.95	4.91926	2.375	0.135714
M	NBW	MD	345	0.271769	0.0452458	119.583	7.52929	3.65333	0.181928
M	NBW	MD	385	0.220833	0.0648449	128.417	9.23166	3.34167	0.125044
M	NBW	FD	115	0.37538	0.0119874	44.5	1.76068	1.90333	0.113216
M	NBW	FD	140	0.163333	0.0332332	48.5833	1.64528	1.44833	0.111786
M	NBW	FD	195	0.576023	0.0259889	81.4167	2.51468	2.88333	0.191044
M	NBW	FD	250	0.713141	0.0282433	118.5	3.23522	4.10667	0.219114
M	NBW	FD	345	0.545068	0.0381214	171.917	6.73352	6.17	0.339018
M	NBW	FD	385	0.51875	0.353623	179.333	9.02466	7.04333	0.495894

## Sheet: ST3
Table S3. Mean values (± S.E.M.) for biochemical parameters of pigs with normal birth-weight (NBW) or low birth weight (LBW) and fed with maintenance diet (MD) or fattening diet (FD).
BIRTH-WEIGHT	DIET	AGE (DAYS)	TRIGLYCERIDES	S.E.M.	CHOLESTEROL	S.E.M.	HDL-c	S.E.M.	LDL-c	S.E.M.	UREA	S.E.M.	NEFA	S.E.M.	GLUCOSE	S.E.M.	FRUCTOSAMINE	S.E.M.
LBW	MD	115	38.1	5.76116	97.27	5.46992	28.65	1.46185	60.715	3.23691	19.6	2.16025	0.532	0.038675	72.75	2.09402	348.5	8.94935
LBW	MD	140	46.9	2.28453	106.53	5.85728	34.18	1.36022	61.24	3.65214	18.8	1.64436	0.483	0.0593568	85.8	5.18817	319.667	14.7271
LBW	MD	195	49.4	2.99104	109.49	3.79837	34.84	1.63892	57.98	3.05645	20	1.3092	0.496	0.0426305	85.1	3.15155	294.375	10.5561
LBW	MD	250	54.2	3.97236	102.02	3.07568	34.53	1.64002	56.1	2.81658	22.2	1.45882	0.426	0.0442245	74.9	2.33049	296.583	19.0084
LBW	MD	345	68.8	6.02499	108.4	3.41212	36.11	1.43672	60.88	2.30266	25.7	1.65202	0.475	0.0509326	83.5	1.47624	312.636	19.3631
LBW	MD	385	55.8	4.81232	102.64	4.44898	33.08	1.4924	64.505	2.80172	22.6	1.79839	0.544	0.0353017	104.6	2.51799	314.091	7.08975
LBW	FD	115	38.9167	13.6496	104.083	5.29436	29.6833	1.73823	67.3458	3.48359	18.75	1.99937	0.60125	0.0446422	80.6667	2.57758	352.538	7.42011
LBW	FD	140	57.5417	1.83591	112.683	6.0088	34.5667	2.27606	63.9583	4.08564	21.9167	1.15552	0.448333	0.0409366	85	3.72203	343.385	15.9317
LBW	FD	195	58.6667	4.61284	134.192	3.11966	41.8458	1.94731	78.2458	3.18082	36.6667	2.38829	0.416667	0.03994	84.5833	1.97714	339.385	21.9532
LBW	FD	250	99.5	3.76655	152.439	4.00383	40.875	2.41706	78.9625	4.35234	34.5	2.84534	0.591667	0.0282396	82.8333	2.25448	320.462	7.60196
LBW	FD	345	67.9167	12.6696	105.725	4.35891	28.0625	3.0159	66.6542	4.65451	25.6667	2.23776	0.546667	0.0638278	94.25	1.76169	334.308	24.5971
LBW	FD	385	71.125	8.57627	118.092	6.29542	35.9792	1.79984	68.4208	5.53338	24.5833	1.64838	0.513333	0.0372	110.458	2.98766	347.923	13.7875
NBW	MD	115	37.25	2.26	114.75	4.24	30.0333	1.54	69.0667	1.84	21.9167		0.685833	0.0372	84.75	2.69	349.6	12.84
NBW	MD	140	55.75	3.13128	113.483	5.86133	34.175	2.16219	64.7542	2.66129	23.5833	2.29115	0.4675	0.0443037	85.0833	2.58822	320.6	17.4736
NBW	MD	195	48.8333	5.07239	112.292	3.52607	36.8417	1.36638	63.2417	1.95277	22	1.53474	0.468333	0.0384772	86.625	3.3131	277	12.8153
NBW	MD	250	55.3333	5.13283	111.6	3.82308	35.9833	1.14107	62.525	2.68336	20.5	1.27327	0.454167	0.0439151	79.25	4.45819	299.7	12.1775
NBW	MD	345	79.3182	7.64391	112.391	6.04216	38.0182	1.59302	62.3409	3.27379	24.2727	1.33995	0.530909	0.0417144	82.0909	2.18855	306.3	19.3048
NBW	MD	385	54.9091	7.32242	104.6	5.22184	33.6273	0.900539	63.2136	3.53792	22	1.72767	0.559091	0.0359966	118.182	1.70516	321.9	18.0265
NBW	FD	115	41.7692	4.48982	111.777	4.66956	31.7769	1.95213	70.4154	4.33672	17.0769	1.58333	0.653846	0.0316826	77.5769	5.6496	362.75	9.0474
NBW	FD	140	52.2308	2.78479	104.438	4.09421	34.9154	0.994899	60.7462	3.82662	16.9231	1.4379	0.411538	0.0391215	85.0769	2.40774	336.75	15.6775
NBW	FD	195	59.3077	4.19317	124.438	4.75278	42.0615	1.61332	74.2538	3.27093	30.3077	0.871476	0.442308	0.0325078	78.3077	2.63954	331.75	4.44175
NBW	FD	250	105.577	4.11843	141.727	5.25025	40.1692	1.37375	79.5154	3.34482	31.6923	2.17234	0.629231	0.0340334	79.4231	1.44316	303.042	10.5216
NBW	FD	345	77.3846	13.9922	101.831	9.10014	27.9808	2.57027	64.8269	7.40444	24.4615	2.50404	0.480769	0.0577394	91.6154	1.74711	327.667	23.8516
NBW	FD	385	96.5	11.9383	126.988	6.50894	35.5769	1.32267	70.5346	4.32007	25.1538	1.82626	0.508462	0.0198224	92.2308	2.54616	347	13.934
Statistical differences between MD and FD groups		115
		140
		195	P<0.05		P<0.0005		P<0.005		P<0.0001		P<0.0001						P<0.005
		250	P<0.0005		P<0.0005		P<0.05		P<0.0005		P<0.0001		P<0.005
		345	P<0.005		P<0.005										P<0.005
		385	P<0.01		P<0.001												P<0.005
